# Supplementary material for: Myeloid Krüppel-like factor 2 is a critical regulator of metabolic inflammation
Source: Nat Commun. 2020 Nov 18;11:5872. doi: 10.1038/s41467-020-19760-3 (PMC7674440; doi:10.1038/s41467-020-19760-3)
Supplement: Supplementary file 3 — Source Data [file 41467_2020_19760_MOESM3_ESM.xls]

## Sheet: Fig1D
Figure 1D
CD	HFD
1.02704	0.311542
0.996195	0.643049
0.926588	0.847626
1.07215	0.658155
0.983843

## Sheet: Fig1E
Figure 1E
Lean	Obese
1.41403	0.387047
1.22046	0.403766
1.07646	0.595679
1.12758	0.730114
1.24298	1.03101
0.564081	0.731444
0.897167	0.788231
2.11045	0.680507
0.48874	0.25974
0.735777	0.402081

## Sheet: Fig1F
Figure 1F
Veh	PA
1.22095	0.421178
0.691595	0.391477
1.24358	0.20841
0.889459	0.342577
1.07066	0.450625

## Sheet: Fig2A
Figure 2A
Weeks CD	LysM										K2KO
0	100	100	100	100	100	100	100	100	100	100	100	100	100	100	100	100	100	100	100	100
1	95.1762	98.2906	103.043	102.205	102.126	103.687	103.345	101.888	102.085	107.562	107.912	109.721	107.463	110.425	106.971	99.8343	99.2747	100.665	103.161	101.673
2	96.3926	99.1453	104.739	105.676	102.733	107.375	108.138	103.679	102.91	109.958	111.106	115.07	110.362	119.787	111.538	107.954	108.205	110.776	110.009	108.709
3	97.8607	98.8034	103.913	108.207	109.111	108.751	108.537	106.68	102.91	108.877	114.299	119.349	114.499	128.043	117.067	111.765	109.61	109.446	112.16	110.982
4	98.9513	103.675	109.348	111.352	111.584	108.751	111.183	107.744	103.302	109.817	120.067	127.814	116.077	139.575	124.904	119.346	112.421	113.038	118.525	122.437

## Sheet: Fig2B
Figure 2B
LysM	K2KO
7.9002	10.2834
7.95795	11.0463
7.6923	10.3661
8.69073	11.319
7.82705	11.3062
8.9936	12.1211
8.778	11.1097
7.98875	12.336
8.60475	9.93492
8.44947	11.3992
9.45945

## Sheet: Fig2C
Figure 2C
Weeks HFD	LysM+HFD												K2KO+HFD
0	100	100	100	100	100	100	100	100	100	100			100	100	100	100	100	100	100	100	100	100	100	100
1	107.912	109.721	107.463	110.425	106.971	99.8343	99.2747	100.665	103.161	101.673			103.725	109.52	112.491	111.3	102.198	115.13	106.686	107.042	109.838	106.771	105.416	105.634
2	111.106	115.07	110.362	119.787	111.538	107.954	108.205	110.776	110.009	108.709			114.641	118.416	124.653	123.772	109.341	121.665	114.794	117.817	123.652	118.304	115.667	113.028
3	114.299	119.349	114.499	128.043	117.067	111.765	109.61	109.446	112.16	110.982			121.732	123.35	131.775	132.804	116.85	133.8	124.609	126.514	134.535	126.786	119.884	119.974
4	120.067	127.814	116.077	139.575	124.904	119.346	112.421	113.038	118.525	122.437			130.98	131.515	140.285	142.63	132.418	131.077	126.92	129.577	140.836	131.436	124.973	126.697
8	Mouse sacrificed	Mouse sacrificed	Mouse sacrificed	Mouse sacrificed	Mouse sacrificed	132.104	135.449	136.497	136.611	136.079			Mouse sacrificed	Mouse sacrificed	Mouse sacrificed	Mouse sacrificed	Mouse sacrificed	158.46	161.878	165.739	171.53	168.415	147.764	144.302

## Sheet: Fig2D
Figure 2D
LysM+HFD	K2KO+HFD
8.86259	13.7768
9.31672	13.3882
10.2494	15.7004
10.0084	15.6239
10.0241	13.8925
9.99268	12.9559
9.84421	14.541
10.1918	15.4973
9.96124	15.4056
9.77784	15.0606
10.2075

## Sheet: Fig2E
Figure 2E
LysM+HFD	K2KO+HFD
12.251	50.3344
13.5673	29.163
25.0334	45.1221
10.0998	42.0159
11.2864	29.9948

## Sheet: Fig2F
Figure 2F
Time (min)	LysM+HFD					K2KO+HFD
0	100	100	100	100		100	100	100	100
15	98.0094	109.587	93.254	106.934		133.183	126.014	122.574	98.4145
30	63.7704	80.3205	59.5237	73.0806		131.828	81.5386	75.6438	82.5592
60	50.2341	73.7607	51.0912	62.4759		125.395	94.9651	76.8319	80.9736
90	59.7891	75.7791	53.1993	65.331		138.6	97.9021	91.6832	85.7302
120	65.3629	79.8159	52.3561	82.4616		154.853	131.888	101.188	108.985
AUC
	LysM+HFD	K2KO+HFD
	7936.12	15956.5
	9884.46	12239.2
	7402.15	10863.9
	9069.45	10719.7

## Sheet: Fig2G
Figure 2G
Time (min)	LysM+HFD					K2KO+HFD
0	129.783	191.583	194.35			293	449.875	447.25	194.75
15	282.899	444.315	384.36			400.375	423.875	333.25	355.5
30	412.032	560.535	530.096			550.875	819.75	637	856.875
60	464.607	449.849	483.977			757.625	874.375	883.875	550.5
90	445.237	400.041	395.429			661.375	977.625	959.375	912.625
120	313.337	318.871	312.415			597.875	447.75	629.125	894.625
AUC
	LysM+HFD	K2KO+HFD
	46483	72135.9
	50993.4	90452.8
	50218.6	87420
		83385.9

[truncated: 51 more sheets: Fig2H, Fig2I, Fig2J, Fig3A, Fig3B, Fig3C, Fig3D, Fig3E, Fig3F, Fig4B, Fig4C, Fig4D, Fig4E, Fig4F, Fig4G, Fig4H, Fig4I, Fig4J, Fig5B, Fig5C …]
